# Supplementary material for: Exclusion of Superinfection or Enhancement of Superinfection in Pestiviruses—APPV Infection Is Not Dependent on ADAM17
Source: Viruses. 2024 Nov 26;16(12):1834. doi: 10.3390/v16121834 (PMC11680174; doi:10.3390/v16121834)
Supplement: Supplementary file 1 [file viruses-16-01834-s001.zip]

Archive with 1 entries (1 files):
- viruses-3313490-supplementary-revised.pdf
